# Supplementary material for: Relationship between Dietary Inflammatory Index and Postpartum Depression in Exclusively Breastfeeding Women
Source: Nutrients. 2022 Nov 25;14(23):5006. doi: 10.3390/nu14235006 (PMC9738724; doi:10.3390/nu14235006)
Supplement: Supplementary file 1 [file nutrients-14-05006-s001.zip]

Archive with 1 entries (1 files):
- nutrients-2027178-supplementary.pdf
